# Supplementary material for: Transcriptional Regulation of the Human IL5RA Gene through Alternative Promoter Usage during Eosinophil Development
Source: Int J Mol Sci. 2021 Sep 23;22(19):10245. doi: 10.3390/ijms221910245 (PMC8549700; doi:10.3390/ijms221910245)
Supplement: Supplementary file 1 [file ijms-22-10245-s001.zip]

Archive with 1 entries (1 files):
- ijms-1371060-supplementary.pdf
